# Supplementary material for: Long Noncoding RNA MIR122HG Inhibits MAVS-Mediated Antiviral Immune Response by Deriving miR-122 in Miiuy Croaker (Miichthys miiuy)
Source: Viruses. 2022 Apr 29;14(5):930. doi: 10.3390/v14050930 (PMC9143459; doi:10.3390/v14050930)
Supplement: Supplementary file 1 [file viruses-14-00930-s001.zip]

Archive with 1 entries (1 files):
- viruses-1688034-supplementary.pdf
